# Supplementary material for: Defining the minimum inhibitory concentration of 22 rifamycins in iron limited, physiologic medium against Acinetobacter baumannii, Escherichia coli, and Klebsiella pneumoniae clinical isolates
Source: PLoS One. 2023 Jun 13;18(6):e0287102. doi: 10.1371/journal.pone.0287102 (PMC10263351; doi:10.1371/journal.pone.0287102)
Supplement: S1 Table — Distribution of CGP-4832 MICs determined in MHII or RPMI-1640 media against 45 E. coli clinical isolates. (CSV) [file pone.0287102.s001.csv]

E. coli Strain	Media	Drug	MIC
48	MHII	CGP4832	0.06
128	MHII	CGP4832	0.06
6	MHII	CGP4832	0.25
11	MHII	CGP4832	0.25
14	MHII	CGP4832	0.25
15	MHII	CGP4832	0.25
61	MHII	CGP4832	0.25
150	MHII	CGP4832	0.25
369	MHII	CGP4832	0.25
151	MHII	CGP4832	0.5
67	MHII	CGP4832	1
114	MHII	CGP4832	1
149	MHII	CGP4832	2
371	MHII	CGP4832	2
374	MHII	CGP4832	2
549	MHII	CGP4832	2
13	MHII	CGP4832	4
77	MHII	CGP4832	4
86	MHII	CGP4832	4
89	MHII	CGP4832	4
543	MHII	CGP4832	4
20	MHII	CGP4832	8
55	MHII	CGP4832	8
58	MHII	CGP4832	8
69	MHII	CGP4832	8
81	MHII	CGP4832	8
84	MHII	CGP4832	8
104	MHII	CGP4832	8
162	MHII	CGP4832	8
368	MHII	CGP4832	8
370	MHII	CGP4832	8
378	MHII	CGP4832	8
551	MHII	CGP4832	8
559	MHII	CGP4832	8
1	MHII	CGP4832	16
85	MHII	CGP4832	16
541	MHII	CGP4832	16
546	MHII	CGP4832	16
128	MHII	RBT	0.06
373	MHII	RBT	0.06
150	MHII	RBT	0.25
149	MHII	RBT	0.5
137	MHII	RBT	1
19	MHII	RBT	2
114	MHII	RBT	2
378	MHII	RBT	4
11	MHII	RBT	8
13	MHII	RBT	8
20	MHII	RBT	8
55	MHII	RBT	8
58	MHII	RBT	8
69	MHII	RBT	8
77	MHII	RBT	8
84	MHII	RBT	8
86	MHII	RBT	8
89	MHII	RBT	8
104	MHII	RBT	8
162	MHII	RBT	8
368	MHII	RBT	8
370	MHII	RBT	8
374	MHII	RBT	8
541	MHII	RBT	8
543	MHII	RBT	8
559	MHII	RBT	8
1	MHII	RBT	16
14	MHII	RBT	16
48	MHII	RBT	16
61	MHII	RBT	16
67	MHII	RBT	16
81	MHII	RBT	16
85	MHII	RBT	16
369	MHII	RBT	16
371	MHII	RBT	16
372	MHII	RBT	16
546	MHII	RBT	16
551	MHII	RBT	16
6	MHII	RBT	32
15	MHII	RBT	32
15	RPMI	CGP4832	0.06
374	RPMI	CGP4832	0.06
48	RPMI	CGP4832	0.25
61	RPMI	CGP4832	0.25
67	RPMI	CGP4832	0.25
14	RPMI	CGP4832	0.5
20	RPMI	CGP4832	0.5
89	RPMI	CGP4832	0.5
162	RPMI	CGP4832	0.5
369	RPMI	CGP4832	0.5
371	RPMI	CGP4832	0.5
372	RPMI	CGP4832	0.5
543	RPMI	CGP4832	0.5
549	RPMI	CGP4832	0.5
11	RPMI	CGP4832	1
58	RPMI	CGP4832	2
84	RPMI	CGP4832	4
104	RPMI	CGP4832	4
114	RPMI	CGP4832	4
119	RPMI	CGP4832	4
128	RPMI	CGP4832	4
137	RPMI	CGP4832	4
149	RPMI	CGP4832	4
150	RPMI	CGP4832	4
151	RPMI	CGP4832	4
1	RPMI	CGP4832	8
13	RPMI	CGP4832	8
55	RPMI	CGP4832	8
86	RPMI	CGP4832	8
118	RPMI	CGP4832	8
370	RPMI	CGP4832	8
378	RPMI	CGP4832	8
546	RPMI	CGP4832	8
551	RPMI	CGP4832	8
69	RPMI	CGP4832	16
77	RPMI	CGP4832	16
81	RPMI	CGP4832	16
85	RPMI	CGP4832	16
368	RPMI	CGP4832	16
373	RPMI	CGP4832	16
541	RPMI	CGP4832	16
559	RPMI	CGP4832	16
13	RPMI	RBT	2
20	RPMI	RBT	2
61	RPMI	RBT	2
149	RPMI	RBT	2
543	RPMI	RBT	2
1	RPMI	RBT	4
14	RPMI	RBT	4
15	RPMI	RBT	4
77	RPMI	RBT	4
85	RPMI	RBT	4
86	RPMI	RBT	4
118	RPMI	RBT	4
128	RPMI	RBT	4
150	RPMI	RBT	4
368	RPMI	RBT	4
369	RPMI	RBT	4
370	RPMI	RBT	4
378	RPMI	RBT	4
11	RPMI	RBT	8
48	RPMI	RBT	8
55	RPMI	RBT	8
58	RPMI	RBT	8
67	RPMI	RBT	8
69	RPMI	RBT	8
81	RPMI	RBT	8
84	RPMI	RBT	8
104	RPMI	RBT	8
114	RPMI	RBT	8
119	RPMI	RBT	8
137	RPMI	RBT	8
151	RPMI	RBT	8
162	RPMI	RBT	8
371	RPMI	RBT	8
541	RPMI	RBT	8
546	RPMI	RBT	8
549	RPMI	RBT	8
551	RPMI	RBT	8
559	RPMI	RBT	16
